# Supplementary material for: A phase 2a clinical trial of molnupiravir in patients with COVID-19 shows accelerated SARS-CoV-2 RNA clearance and elimination of infectious virus
Source: Sci Transl Med. 2022 Jan 19;14(628):eabl7430. doi: 10.1126/scitranslmed.abl7430 (PMC10763622; doi:10.1126/scitranslmed.abl7430)
Supplement: Supplementary file 3 — Reproducibility Checklist [file scitranslmed.abl7430_reproducibility_checklist.zip]

Archive with 1 entries (1 files):
- scitranslmed.abl7430_reproducibility_checklist.docx
